# Supplementary material for: Structure-Based GC Investigation Sheds New Light on ITS2 Evolution in Corydalis Species
Source: Int J Mol Sci. 2023 Apr 23;24(9):7716. doi: 10.3390/ijms24097716 (PMC10178233; doi:10.3390/ijms24097716)
Supplement: Supplementary file 1 [file ijms-24-07716-s001.zip]

Archive with 1 entries (1 files):
- ijms-2344800-supplementary.pdf
